# Supplementary material for: Enhanced Stability of Oral Vitamin C Delivery: A Novel Large-Scale Method for Liposomes Production and Encapsulation through Dynamic High-Pressure Microfluidization
Source: Nanomaterials (Basel). 2024 Mar 14;14(6):516. doi: 10.3390/nano14060516 (PMC10975307; doi:10.3390/nano14060516)
Supplement: Supplementary file 1 [file nanomaterials-14-00516-s001.zip]

Archive with 1 entries (1 files):
- nanomaterials-2896585-supplementary.pdf
